# Supplementary material for: A Versatile Microfluidic Device System that Lacks a Synthetic Extracellular Matrix Recapitulates the Blood–Brain Barrier and Dynamic Tumor Cell Interaction
Source: Bioengineering (Basel). 2024 Oct 10;11(10):1008. doi: 10.3390/bioengineering11101008 (PMC11505467; doi:10.3390/bioengineering11101008)
Supplement: Supplementary file 1 [file bioengineering-11-01008-s001.zip]

Archive with 1 entries (1 files):
- bioengineering-3187905-supplementary.pdf
